# Supplementary material for: Genetic profiling of chromosome 1 in breast cancer: mapping of regions of gains and losses and identification of candidate genes on 1q
Source: Br J Cancer. 2006 Oct 24;95(10):1439–47. doi: 10.1038/sj.bjc.6603433 (PMC2360604; doi:10.1038/sj.bjc.6603433)
Supplement: Supplementary Table S1 [file 95-6603433x1.xls]

## Sheet: ST1bis
Table S1: list of BAC clones covering chromosome 1 on the genomic-array
Clone name	Mb position ucsc freeze April 2003	CytoBand ucsc freeze April 2003	Gene or marker content
RP11-62m23	3.22459	1p36,32	TP73
RP11-111o5	4.07593	1p36,32
RP11-51b4a	5.95635	1p36.31	AFM238XD10
RP11-51b4b	5.95635	1p36.31	AFM238XD10
RP11-60j11	6.79955	1p36,23
RP11-81j7	8.56528	1p36,23
RP11-199o1	10.1836	1p36,22
RP11-188f7	11.9418	1p36,21
RP11-90d15	12.5639	1p36,21	LOC65122
RP11-90n5	13.1056	1p36,21	TIA-2
RP11-178m15	13.2544	1p36,21
RP11-219f4	14.2968	1p36,1
RP11-449d11A	14.4331	1p36,21
RP11-265f14	15.0782	1p36,21	CTRC/ELA2A/LOC51032/CASP9
RP11-79d15	17.0158	1p36,13	FLJ10521
RP11-145c4	18.1917	1p36,13
RP11-251k5	18.9742	1p36,13
RP11-91k11	19.3178	1p36,13	FLJ20225
RP11-89f7	19.4073	1p36,13	PLA2G2E/PLA2G2A
RP11-224f8	19.6566	1p36,12
RP11-155l18	19.8089	1p36,12	FLJ32784
RP11-139h5	21.7252	1p36,12
RP11-277f18	21.9291	1p36,12	KIAA0478
RP11-72i19	22.5991	1p36,11	LUZP1/HTR1D
RP11-57f20	22.949	1p36,11	UPLC1/E2F2/ID3/RPL11/AD7C-NTP/TCEB3
RP11-89k16	23.2409	1p36,11-1p35,3	HT014/LYPLA2/GALE/HMGCL/CNR2
RP11-285h13	26.5289	1p35,3	GIP3/FGR
RP11-4o6	27.2514	1p35,2
RP11-276l11	30.1466	1p35,2
RP11-62b23	30.3545	1p35,2
RP11-89p8	30.4222	1p35,2
RP11-104j13	30.7585	1p35,2
RP11-4p6	32.8831	1p35,1	AK2
RP11-51a20	33.5743	1p35,1
RP11-161a11	34.0237	1p35,1	MGC15882
RP11-118e3	34.6445	1p34,3
RP11-219o7	36.4977	1p34,3
RP11-88j24	36.9216	1p34,3	GRIK3
RP11-207p5	36.9341	1p34,3
RP11-89o18	38.4974	1p34,3
RP11-192a12	38.7796	1p34,3	GTR2/MYCBP/GJA10/FLJ0435
RP11-88o2	42.0216	1p34,2
RP11-253m24	45.1872	1p34,1	MGC15668/MUTYH/FLJ13949/TESK2
RP11-52i2	47.2668	1p33
RP11-90f17	47.9404	1p33	PRO0529
RP11-235b24	50.1091	1p32,3
CTD-2100e20	53.0729	1p32,3	CPT2/FLJ20580/MAGOH/LRP8
RP11-195g13	53.7815	1p32,3	DJ167A19,1/DIO1/LOC51668/MGC8974/C1orf8
RP11-55m23	54.8247	1p32,3	AFMA184XE1
RP11-210e5	56.043	1p32,2
RP11-149k24	56.9659	1p32,1	DAB1
RP11-12l18	57.9299	1p32,1	AFMA183ZD9
RP11-79a13	60.4561	1p32,1
RP11-8f24	60.6397	1p31,3
RP11-110a23	60.8165	1p31,3
RP11-89o16	60.8219	1p31,3
RP11-69g14	61.9128	1p31,3
RP11-30a5	63.1109	1p31,3	FOXD3
RP11-265c4	63.7702	1p31,3	ROR1
RP11-91b5	64.1417	1p31,3
RP11-79b11	64.3005	1p31,3
CTD-2010c4	64.6797	1p31,3	KIAA1579/JAK1
RP11-86k19	65.1957	1p31,2
RP11-90d21	65.6834	1p31,2
CTD-2121f9	67.5115	1p31.2
RP11-89k2	68.163	1p31,2
RP11-111n18	69.1773	1p31,1
RP11-451e8A	69.7148	1p31,1	KIAA1365
RP11-79o23	69.7657	1p31,1	KIAA1365/PIN1L
RP11-89d5	71.8114	1p31,1
RP11-88b10	74.1143	1p31,1	LOC127255/FPGT/LOC51086
RP11-114k16	75.2151	1p31,1
RP11-80g24	77.1585	1p31,1
RP11-198h14	78.3753	1p31,1
RP11-267m21	79.3607	1p31,1
RP11-88f22	79.5259	1p31,1
RP11-88l6	80.3246	1p31,1
RP11-89a19	80.6298	1p31,1
RP11-79i13	81.1715	1p31,1
RP11-6b16	81.8338	1p31,1
RP11-246o4	82.5588	1p31,1
RP11-78e18	82.5914	1p31,1
RP11-254e16	84.1244	1p31,1
RP11-451c22A	85.1599	1p22,3
RP11-91k5	86.3208	1p22,3	CLCA1/CLCA4
RP11-125p20	87.7377	1p31,2	AFMA050TA5
RP11-81d13	91.2943	1p22,2	CDC7L1
RP11-91i11	91.3767	1p22,2
RP11-89b24	94.003	1p22.1
RP11-148b18	94.1387	1p21,3
RP11-156m23	96.1039	1p21,3
RP11-88n24	98.2468	1q21,3
RP11-79c3	98.3568	1p21,3	SEMA4F/SNX7
RP11-90n15	98.5768	1p21,3	SNX7
RP11-89p12	98.8182	1p21,2
RP11-138k16	99.3349	1p21,2	PALMD
RP11-156g15	100.933	1p21,2	AFM168YB2
RP11-182h2	100.977	1p21,2
RP11-178m11	101.264	1p21,1
RP11-79h19	102.003	1p21,1
RP11-90h3	105.537	1p21,1
RP11-162h15	105.936	1p21,1
RP11-89f10	106.259	1p21
RP11-96f24	109.452	1p13,3	GSTM3/EPS8R3
RP11-260a24	110.005	1p13,3	RBM15/PRO1575/SLC16A4/HBXIP
RP11-284n8	110.294	1p13,3	KCNA2/KCNA3
RP11-150k20	110.515	1p13,3	CD53/FLJ11269
RP11-82a16	111.61	1p13,2
RP11-72m14	112.333	1p13,2
RP11-79a19	114.053	1p13,2
RP11-254k1	114.22	1p13,2	TRIM33/BCAS2
RP11-130b18	115.098	1p13,2
RP11-90j3	116.631	1p13,1	IGSF2
RP11-88d6	116.963	1p12	FLJ22418/MAN1A2
RP11-89e6	117.384	1p12	FLJ20202
RP11-192j8	117.65	1p12
RP11-63i1	117.974	1p12
RP11-29m22	119.361	1p12	PHGDH
CTD-2122l24	143.217	1q21.1	MGC3200/RBM8A/GNRHR2/PEX11B/ITGA10
RP11-105e14	143.23	1q21.1	RBM8A/GNRHR2/PEX11B/ITGA10/FLJ25124/PIAS3/RPC62
RP11-30i17	143.326	1q21.1	MGC3200/RBM8A/GNRHR2/PEX11B/ITGA10/FLJ25124/PIAS3/RPC62
CTD-2018m10	146.344	1q21.2
CTD-2077l2	148.04	1q21.3
RP11-126K1	148.071	1q21.3
RP11-71l20	148.128	1q21.3	PIK4CB/RFX5/SELENBP1/PSMB4/KIAA0461
RP11-74C1	148.3	1q21.3
RP11-81b15	149.285	1q21.3	NICE-1/LEP16
RP11-81p11	149.522	1q21.3
RP11-144B19	150.872	1q21.3
RP11-73C10	150.931	1q21.3	stSG4066
CTD-2244d23	151.883	1q22
RP11-243J18	152.459	1q22
RP11-54H19	152.942	1q22
RP11-214h6	153.409	1q23.1
RP11-16P22	153.488	1q23.1	BCAN/FLJ21841/CRABP2/FLJ12671/LOC51093/MRPL24/HDGF/PRCC/SH2D2A
RP11-91g5	154.434	1q23.1	FCRH3/SPAP1
RP11-81n17	155.201	1q23.1
RP11-137m19	155.911	1q23.2	NECL1/FY
RP11-10P13	156.227	1q23.2	APCS
RP11-536C5	156.878	1q23.2
RP11-91g14	156.886	1q23.2	KCNJ10/KCNJ9/IGSF8/ATP1A2/CASQ1
RP11-77I10	157.319	1q23.2-1q23.3
RP11-97g24	157.34	1q23.2-1q23.3	KALI/CD84/SLAM/CD48
RP11-8d14	157.456	1q23.3	CD244
RP11-404F10	157.458	1q23.3
RP11-79m15	157.497	1q23.3	CD48/CRACC
RP11-36L14	157.684	1q23.3	D1S3269
RP11-80f2	158.644	1q23.3	ATF6
RP11-565P22	159.037	1q23.3
RP11-260g23	159.219	1q23.3	KIS/UAP1
RP11-90a11	160.325	1q23.3
RP11-449b23A	160.951	1q23.3
RP11-80d6a	162.005	1q23.3	RXRG
RP11-80d6b	162.005	1q23.3	RXRG
RP11-80l8	162.005	1q23.3	RXRG
RP11-80b20	162.24	1q23.3-1q24.1	MGST3
RP11-193j5	162.749	1q24.1
RP11-449d21A	163.488	1q24.1	KIAA1513/STAF42
RP11-234m3	163.912	1p24.2
RP11-28d10	164.359	1q24.2	MGC21854/MPZL1
RP11-167m6	164.575	1q24.2	SAC/DKFZP564B167/PC326
RP11-249c5	164.789	1q24.2
RP11-171h24	164.951	1q24.2
RP11-184n12	166.937	1q24.2
RP11-79c7	167.147	1q24.2
RP11-89p2	167.324	1q24.2
RP11-165a8	167.529	1q24.2	FLJ23550
RP11-79e17	167.763	1q24.3
RP11-81h19	168.06	1q24.3
CTD-2146h13	169.155	1q24.3	C1orf9/TNFSF6
RP11-125j13	169.571	1q25.1	TNFSF18
RP11-177m16	171.034	1q25.1	GPR52
RP11-137n24	171.739	1q25.1	KIAA0040/LDHB
RP11-91k17	173.379	1q25.2
RP11-4j2	173.869	1q25.2
RP11-90c19	173.87	1q25.2
RP11-89j22	178.819	1q25.3
RP11-196b7	178.824	1q25.3
RP11-212k9	179.394	1q25.3
RP11-91e21	180.12	1q25.3	C1orf16/NCF2/ARPC5/RGL
RP11-90b21	180.639	1q25.3
RP11-79i7	181.917	1q25.3
RP11-91n1	184.554	1q31.1
RP11-487O23	186.004	1q31.1
RP11-90i5	186.499	1q31.1
RP11-549G1	191.65	1q31.3
RP11-88d12	191.723	1q31.3
RP11-80j4	193.098	1q31.3
RP11-91g12	193.155	1q31.3	HF1/FHR-3/HFL1/FHR-4
RP11-88n22	194.539	1q31.3
RP11-321M13	194.681	1q31.3
RP11-553K8	195.056	1q31.3
RP11-80n24	195.288	1q31.3-q132.1
RP11-47A17	195.524	1q32.1
RP11-109H10	195.717	1q32.1
RP11-2L13	196.183	1q32.1
RP5-894H24	196.553	1q32.1
RP11-249c10	196.581	1q32.1
RP11-465N4	197.405	1q32.1
RP11-76A12	197.573	1q32.1
RP11-101I9	197.677	1q32.1
RP11-150l7	197.694	1q32.1	AFM289YE9
RP11-134H7	197.949	1q32.1
RP11-246j15	198.627	1q32.1	ET(B)R-LP-2/LOC127829/PTPN7
RP11-572A16	198.707	1q32.1
RP11-65i22	199.058	1q32.1	PPP1R12B
RP11-63C15	199.163	1q32.1
RP11-450D21	199.409	1q32.1
RP11-307B16	199.516	1q32.1
RP11-435P24	199.815	1q32.1
RP11-70g20	199.956	1q32.1
RP11-472i17	199.961	1q32.1
RP11-61E2	200.267	1q32.1
RP11-80N9	201.019	1q32.1
RP11-148k15	201.158	1q32.1	GAC1
RP11-155f3	201.18	1q32.1
RP11-243m13	201.344	1q32.1	CNTN2
RP11-249h15	201.851	1q32.1
CTD-2218h7	201.936	1q32.1	ELK4/LOC85414
RP11-219p13	202.076	1q31.1
RP11-145i13	203.944	1q32.2	PFKFB2/C4BPB/C4BPA
RP11-57i17	204.461	1q32.2	CR1
RP11-79m12	206.095	1q32.2
RP11-167j2	206.303	1q32.2
RP11-104a2	206.747	1q32.2	DJ434014,5/FLJ12704
RP11-89n3	206.766	1q32.2
RP11-91c15	206.833	1q32.2
RP11-123o6	208.044	1q32.2
RP11-216f1	208.7	1q32.3
RP11-90f23	209.051	1q32.3	PPP2R5A
RP11-90a5	209.4	1q32.3	ATF3/SNFT
RP11-91g6	209.573	1q32.3	DC8/FLVCR
RP11-193p21	209.664	1q32.3
RP11-74e6	211.217	1q41	PTPN14
RP11-124a11	212.349	1q41	LOC51133
RP11-131m16	212.756	1q41
RP11-79h5	212.794	1q41
RP11-66m7	213.829	1q41	ESRRG
RP11-260a10	213.832	1q41	ESRRG
RP11-211k12	215.748	1q41
RP11-149c8	218.689	1q41
RP11-192m1	222.617	1q42.12
CTD-2148o23	223.359	1q42.12
RP11-79o22	223.583	1q42.13	CABC1/KIAA0451/PK428
RP11-88n18	228.279	1q42.2	DISC1
RP11-210e16	228.823	1q42.2
RP11-155c15	231.026	1q42.2
RP11-80p14	234.538	1q43
RP11-130i13	235.846	1q43
RP11-91m14	236.711	1q43
RP11-81j5	237.733	1q43	RGS7
RP11-210f8	237.903	1q43
RP11-194f13	238.075	1q43
RP11-212e22	239.075	1q43
RP11-88h4	242.25	1q44	FLJ21080
RP11-91c5	242.36	1q44	FLJ21080
RP11-172p12	244.178	1q44
