# Supplementary material for: Genetic profiling of chromosome 1 in breast cancer: mapping of regions of gains and losses and identification of candidate genes on 1q
Source: Br J Cancer. 2006 Oct 24;95(10):1439–47. doi: 10.1038/sj.bjc.6603433 (PMC2360604; doi:10.1038/sj.bjc.6603433)
Supplement: Supplementary Table S2 [file 95-6603433x2.xls]

## Sheet: genes on our array
Table S2: list of genes present on the cDNA array
Consensus segment	Gene name	Mb positionUCSC april2003	UCSC april2003 CytoBand
	sec22l1	142831102-142843819	1q21.1
G1	vdup1(txnip)	143165779-143169720	1q21.1
G1	pex11b	143243579-143250928	1q21.1
G1	itga10	143252246-143269798	1q21.1
G1	pias3	143303277-143308761	1q21.1
G1	by55	143371707-143391337	1q21.1
G1	pdzk1	143403500-143439848	1q21.1
G1	prkab2	143963253-143975832	1q21.1
G1	fmo5	144001896-144040981	1q21.1
G1	bcl9	144357240-144442071	1q21.1
G1	gja5	144573380-144576744	1q21.1
G1	h2afo	146588879-146589413	1q21.2
G1	h2bfq	146631105-146633327	1q21.2
G1	cra	146675639-146683822	1q21.2
G1	vps45b	146814958-146892599	1q21.2
G1	ca14	147005313-147012571	1q21.2
G1	ecm1	147255677-147261131	1q21.2
G1	mgc2745 mcl1	147322131-147359644	1q21.3
G1	ensa	147370158-147377163	1q21.3
G1	ctss	147477645-147513400	1q21.2
G1	ctsk	147543782-147555907	1q21.3
G1	arnt	147559412-147624193	1q21.3
G1	setdb1	147637636-147675928	1q21.3
G1	anxa9	147729649-147743202	1q21.3
G1	af1q	147807778-147816066	1q21.3
G1	pip5k1a	147897780-147948713	1q21.3
G1	tcfl1	147911008-147924714	1q21.3
G1	psmd4	148002291-148015031	1q21.3
G1	rfx5	148088211-148094795	1q21.3
G1	selenbp1	148103912-148112295	1q21.3
G1	psmb4	148144883-148147254	1q21.3
G1	tuft1	148287875-148331153	1q21.3
Consensus segment	Gene name	Mb positionUCSC april2003	UCSC april2003 CytoBand
	tdrkh	148519137-148538093	1q21.3
	rorc	148554847-148579404	1q21.3
	s100a10	148730488-148741387	1q21.3
	s100a11	148775774-148780303	1q21.3
	thh	148853907-148863024	1q21
	mcsp	149625892-149632616	1q21.3
	ivl	149655699-149657456	1q21.3
	sprr3	149749319-149751427	1q21.3
	sprr1b	149777165-149778860	1q21.3
	sprr2a	149804087-149804306	1q21.3
	sprr2c	149886382-149887757	1q21.3
	s100a9	150105425-150108594	1q21.3
	s100a12	150121279-150123170	1q21.3
	s100a8	150137604-150138644	1q21.3
	s100a7	150202545-150205461	1q21.3
	s100a4	150343193-150345378	1q21.3
	s100a3	150346905-150348829	1q21.3
	s100a2	150356926-150361125	1q21.3
	s100a13	150374099-150375275	1q21.3
	s100a1	150376177-150379818	1q21.3
	npr1	150412670-150427594	1q21.3
	kiaa0476	150677281-150694477	1q21.3
	zirtl	150706894-150715493	1q21.3
	jtb	150722292-150725465	1q21.3
G2	hax1	151017203-151020511	1q21.3
G2	il6r	151152974-151214632	1q22
G2	chrnb2	151307177-151316003	1q22
G2	adar	151329845-151355974	1q22
G2	pmvk	151660867-151673126	1q22
G2	hpip	151691865-151703872	1q22
G2	shc1	151710079-151718501	1q22
G2	adam15	151788335-151799730	1q21.2
G2	efna4	151811578-151817319	1q22
Consensus segment	Gene name	Mb positionUCSC april2003	UCSC april2003 CytoBand
G2	efna1	151875686-151882637	1q22
G2	muc1	151933903-151940539	1q22
G2	thbs3	151943270-151955562	1q22
G2	mtx1	151952587-151957144	1q22
G2	gba	151982116-151988899	1q22
G2	c1orf2	151994882-152003120	1q22
G2	scamp3	152003646-152010069	1q22
G2	clk2	152010538-152020994	1q22
G2	pklr	152037918-152049085	1q22
G2	nesca	152072178-152078777	1q22
G2	dap3	152436747-152486191	1q22
G2	rit	152647820-152659000	1q22
G2	arhgef2	152694520-152725825	1q22
G2	ssr2	152756718-152768601	1q22
G2	hspc003	152802478-152806168	1q22
G2	lmna	152862371-152887745	1q22
G2	pmf1	152960689-152987700	1q22
G2	bglap	152989879-152990957	1q22
G2	cct3	153056634-153085846	1q22
G2	croc4	153128056-153153185	1q22
G2	mef2d	153215152-153248208	1q22
G2	bcan	153389826-153407192	1q23.1
G2	crabp2	153441617-153447582	1q23.1
G2	prcc	153515219-153548478	1q23.1
G2	sh2d2a	153553908-153564460	1q23.1
G2	ntrk1	153608601-153629308	1q23.1
G2	etv3	153880852-153886051	1q23.1
	cd5l	154578578-154589425	1q23.1
	cd1d	154928594-154932545	1q23.1
	cd1a	155001800-155005909	1q23.1
	cd1c	155037677-155041278	1q23.1
	cd1b	155075652-155079132	1q23.1
	spta1	155358369-155434362	1q23.1
Consensus segment	Gene name	Mb positionUCSC april2003	UCSC april2003 CytoBand
	mnda	155579041-155597144	1q23.1
	ifi16	155757584-155802812	1q23.1
	aim2	155810148-155824521	1q23.1
	fy	155952603-155954162	1q23.2
	fcer1a	156037377-156055887	1q23.2
	apcs	156335489-156336534	1q23.2
	crp	156460331-156462238	1q23.2
	tagln2	156658765-156666146	1q23.2
	cd84	156699157-156701884	1q23.3
	kcnj10	156755506-156787509	1q23.2
	atp1a2	156863422-156891327	1q23.2
	casq1	156938270-156949553	1q23.2
	pea15	156943469-156953502	1q23.2
	pxf	157024475-157032798	1q23.2
	copa	157036935-157091324	1q23.2
	nhlh1	157109308-157115034	1q23.2
	slam	157357762-157394743	1q23.3
G3	cd48	157426411-157459459	1q23.3
G3	ly9	157543821-157575917	1q23.3
G3	usf1	157781513-157787199	1q23.3
G3	ppox	157909518-157914319	1q23.3
G3	b4galt3	157918975-157925188	1q23.3
G3	adamts4	157937417-157946697	1q23.3
G3	ndufs2	157946978-157962056	1q23.3
G3	fcer1g	157962961-157966912	1q23.3
G3	apoa2	157969956-157971292	1q23.3
G3	sdhc	158015678-158064484	1q23.3
G3	mpz	158052400-158057618	1q23.3
G3	fcgr2a	158252690-158266696	1q23.3
G3	hspa6	158270043-158271974	1q23.3
G3	fcgr3a	158288981-158297247	1q23.3
G3	fcgr2b	158328995-158343863	1q23.3
G3	dusp12	158415613-158422983	1q23.3
Consensus segment	Gene name	Mb positionUCSC april2003	UCSC april2003 CytoBand
G3	atf6	158432141-158624883	1q23.3
G3	uap1	159227354-159265658	1q23.3
G3	ddr2	159298292-159446243	1q23.3
G3	rgs4	159735225-159740413	1q23.3
G3	rgs5	159811715-159868738	1q23.3
G3	pbx1	161224968-161512341	1q23.3
G3	rxrg	162066388-162110350	1q23.3
G3	mgst3	162296481-162320885	1q24.1
G3	aldh9	162327485-162364132	1q24.1
G3	umpk	162492921-162573369	1q24.1
G3	gpa33	163682217-163720003	1q24.1
G3	pou2f1	163886176-164081356	1q24.2
G3	cd3z	164095900-164183913	1q24.2
G3	creg	164206288-164219036	1q24.2
G3	mpzl1	164387268-164453994	1q24.2
G3	sac	164474914-164579372	1q24.2
G3	dpt	164583325-164999285	1q24.2
G3	tbx19	164946309-164979694	1q24.2
G3	scyc1(xcl1)	165241888-165247347	1q24.2
G3	nme7	165797802-166033072	1q24.2
G3	blzf1	166033259-166053571	1q24.2
G3	slc19a2	166129199-166151273	1q24.2
G3	f5	166179441-166251753	1q24.2
G3	selp	166254121-166295439	1q24.2
G3	sell	166355839-166376759	1q24.2
G3	sele	166387813-166399211	1q24.2
	pmx1	167328354-167403012	1q24.2
	fmo2	167735224-167759109	1q24.3
	fmo1	167798442-167835891	1q24.3
	fmo4	167837916-167865652	1q24.3
	myoc	168185337-168202552	1q24.3
	vamp4	168254338-168291937	1q24.3
	pigc	168991376-168994009	1q24.3
Consensus segment	Gene name	Mb positionUCSC april2003	UCSC april2003 CytoBand
	ch1(c1orf9)	169082267-169161750	1q24.3
	tnfsf4	169711230-169734830	1q25.1
	kiaa0471	171349902-171545312	1q25.1
	tnr	171872802-171956799	1q25.1
	astn	173411072-173714694	1q25.2
	ngap(rasal2)	174644498-175024423	1q25.2
	soat1	175724911-175786346	1q25.2
	qscn6	176603187-176646386	1q25.2
	xpr1	177121430-177375737	1q25.3
	stx6	177420825-177467706	1q25.3
	hlals	177523397-177544891	1q25.3
	glul	178863863-178872734	1q25.3
	ddx9	179370677-179377140	1q25.3
	lamc1	179512811-179634985	1q25.3
	ncf2	180011408-180046721	1q25.3
	arpc5	180115592-180125243	1q25.3
	rnf2	181534816-181591913	1q25.3
	prg4	182769047-182786743	1q31.1
	tpr	182802831-182864326	1q31.1
	ptgs2	183152680-183161267	1q31.1
	pla2g4a	183165966-183325974	1q31.1
	rgs1	189011381-189015609	1q31.2
	rgs13	189071738-189095847	1q31.2
	rgs2	189244627-189247860	1q31.2
	uch37	189451356-189494978	1q31.2
	ssa2	189489545-189505395	1q31.2
	b3galt2	189614632-189622181	1q31.2
	hf1	193087631-193183057	1q31.3
	fhr-3	193210458-193229329	1q31.3
	crb1	193703864-193878085	1q31.3
G4	ptprc	195074679-195128787	1q31.3
G4	nr5a2	196322652-196470623	1q32.1
G4	kiaa0042(kif14)	196987762-197056317	1q32.1
Consensus segment	Gene name	Mb positionUCSC april2003	UCSC april2003 CytoBand
G4	cacna1s	197475097-197548143	1q32.1
G4	tnnt2	197794598-197808881	1q32.1
G4	lad1	197816422-197835124	1q32.1
G4	tnni1	197845439-197857301	1q32.1
G4	csrp1	197896704-197920294	1q32.1
G4	phlda3	197897652-197901260	1q32.1
G4	lmod1	198284521-198334537	1q32.1
G4	elf3	198359495-198452103	1q32.1
G4	tim17(timm17a)	198376721-198391860	1q32.1
G4	ptpn7	198582597-198596206	1q32.1
G4	mypt2(PPP1R12B)	198898325-199016735	1q32.1
G4	plu-1	199162987-199245053	1q32.1
G4	rabif	199304911-199315051	1q32.1
G4	myog	199518801-199521596	1q32.1
G4	adora1	199526236-199602987	1q32.1
G4	ren	199584964-199596481	1q32.1
G4	mybph	199595820-199603792	1q32.1
G4	chi3l1	199614385-199622332	1q32.1
G4	chit1	199652249-199665231	1q32.1
G4	btg2	199741118-199745182	1q32.1
G4	fmod	199776211-199791044	1q32.1
G4	atp2b4	200012567-200070077	1q32.1
G4	snrpe	200191373-200199858	1q32.1
G4	sox13	200442674-200457500	1q32.1
G4	kiss1	200520100-200526245	1q32.1
G4	pik3c2b	200752399-200820105	1q32.1
G4	gac1	200946933-201015112	1q32.1
G4	cntn2	201339914-201374710	1q32.1
G4	rps6 rbbp5	201416973-201445643	1q32.1
G4	pctk3	201857380-201862760	1q32.1
	rab7l1	202098520-202104967	1q32.1
	ikke(ikbke)	203287254-203313638	1q32.1
	dyrk3	203452316-203465953	1q32.1
Consensus segment	Gene name	Mb positionUCSC april2003	UCSC april2003 CytoBand
	il19	203651116-203659741	1q32.1
	st16	203714205-203720625	1q32.1
	c4bpb	203906013-203916754	1q32.2
	c4bpa	203921023-203961722	1q32.2
	daf	204138461-204177262	1q32.2
	cr2	204271110-204306645	1q32.2
	cr1	204312918-204457402	1q32.2
	mcp	204568817-204612274	1q32.2
	cd34	204703299-204727931	1q32.2
	lamb3	206427350-206464863	1q32.2
	hsd11b1	206488729-206518803	1q32.2
	irf6	206600367-206618585	1q32.2
	traf5	208158811-208187390	1q32.3
	slc30a1	208387834-208391059	1q32.3
	nek2	208475228-208488054	1q32.3
G5	ppp2r5a	209002589-209078910	1q32.3
G5	spuf	209222493-209235935	1q32.3
G5	atf3	209398327-209410314	1q32.3
G5	prox1	210778074-210825975	1q32.3
G5	ptpn14	210963483-211156984	1q32.3
G5	cenpf	211392849-211454127	1q41
G5	kcnk2	211873429-212025952	1q41
G5	esrrg	212723109-213309462	1q41
	tgfb2	215123418-215218521	1q41
	eprs	216625754-216692139	1q41
	bpnt1	216777949-216809994	1q41
	mark	217248775-217382677	1q41
	hlx1	217599635-217605272	1q41
	dusp10	218406933-218447629	1q41
	taf1a	219263833-219295423	1q41
	capn2	220400709-220464226	1q42.11
	tp53bp2	220468299-220534127	1q42.11
	degs	220778370-220788583	1q42.11
Consensus segment	Gene name	Mb positionUCSC april2003	UCSC april2003 CytoBand
	nvl	220822509-220925315	1q42.12
	lbr	221996650-222023154	1q42.12
	pro0650	222007841-222009483	1q42.12
	srp9	222372976-222385599	1q42.12
	leftb	222478710-222481563	1q42.12
	ebaf	222531742-222536358	1q42.12
	adprt	222934046-222981332	1q42.12
	itpkb	223105717-223210155	1q42.12
G6	arf1	224655969-224672451	1q42.13
G6	rab4	225806272-225839911	1q42.13
G6	sphar	225840040-225840642	1q42.13
G6	acta1	225966503-225969235	1q42.13
G6	galnt2	226472043-226686961	1q42.13
G6	ldlc(cog2)	227251445-227302915	1q42.2
G6	serpina8	227311472-227323055	1q42.2
G6	tsnax	228137586-228175455	1q42.2
G6	disc1	228235748-228635487	1q42.2
G6	kcnk1	230077673-230135908	1q42.2
G6	tarbp1	230818923-230906713	1q42.2
G6	tbce	231749924-231831433	1q42.3
G6	ggps1	231788471-231802997	1q42.3
G6	gng4	232010719-232110641	1q42.3
G6	chs1	232120934-232326807	1q42.3
G6	nid	232436697-232525049	1q42.3
G6	lgals8	232983325-233009148	1q43
G6	actn2	233146395-233223827	1q43
G6	ryr2	233502288-234293240	1q43
G7	chrm3	236367338-236369111	1q43
G7	rgs7	237235457-237817065	1q43
G7	opn3 kmo	237992293-238055530	1q43
G7	chml	238093516-238095819	1q43
G7	exo1	238308620-238349638	1q43
G7	akt3	239869359-240208634	1q44
Consensus segment	Gene name	Mb positionUCSC april2003	UCSC april2003 CytoBand
G7	adss	240774399-240816631	1q44
G7	hnrpu	241218474-241229338	1q44
G7	znf124	243398817-243400882	1q44
	Redondant cDNA or non positionned in april 2003 freeze
G1	prkab2	143963253-143975832	1q21.1
G2	pklr	152037918-152049085	1q22
G3	usf1	157781513-157787199	1q23.3
G3	rgs4	159735225-159740413	1q23.3
G3	mpzl1	164387268-164453994	1q24.2
	stx6	177420825-177467706	1q25.3
G4	phlda3	197897652-197901260	1q32.1
G4	pctk3	201857380-201862760	1q32.1
G5	ptpn14	210963483-211156984	1q32.3
	pro0650	222007841-222009483	1q42.12
	adora2bp		1q32
	ctse		1q31
	fmo3		1q24.3
	optc		1q32.1
	pk428		1q42.13
	prelp		1q32.1
	prelp		1q32.1
	ski		1p36
	tlr5		1q41
	tlr5		1q41
