# Supplementary material for: Genetic profiling of chromosome 1 in breast cancer: mapping of regions of gains and losses and identification of candidate genes on 1q
Source: Br J Cancer. 2006 Oct 24;95(10):1439–47. doi: 10.1038/sj.bjc.6603433 (PMC2360604; doi:10.1038/sj.bjc.6603433)
Supplement: Supplementary Table S3 [file 95-6603433x3.xls]

## Sheet: RECAP primers K1
oligo name		séquence : 5' 3'
ARF1-F	5'-	GACCAGTTCTGAGGTTTCCCC	-3'	5'-GACCAGTTCTGAGGTTTCCCC-3'
ARF1-R	5'-	CCGATTTGCCATCGAAAAAG	-3'	5'-CCGATTTGCCATCGAAAAAG-3'
TARBP1-F	5'-	GCCTGGTGTACTCCCAGATCA	-3'	5'-GCCTGGTGTACTCCCAGATCA-3'
TARBP1-R	5'-	TGGAAATTCCTCAACAGGGC	-3'	5'-TGGAAATTCCTCAACAGGGC-3'
TBCE-F	5'-	CATTTATTTCCGGTGAACCCC	-3'	5'-CATTTATTTCCGGTGAACCCC-3'
TBCE-R	5'-	TCTATTAGTGCGATGGTGACAACC	-3'	5'-TCTATTAGTGCGATGGTGACAACC-3'
DISC1-F	5'-	GGCTCCACTCCGAGGATAAAA	-3'	5'-GGCTCCACTCCGAGGATAAAA-3'
DISC1-R	5'-	CCTCCAGCACAGTGCAGAGA	-3'	5'-CCTCCAGCACAGTGCAGAGA-3'
CCT3-F	5'-	GCAAGTGTGTCGCAATGTTCTC	-3'	5'-GCAAGTGTGTCGCAATGTTCTC-3'
CCT3-R	5'-	CCAGTCATGGCCTTGGATTT	-3'	5'-CCAGTCATGGCCTTGGATTT-3'
USF1-F	5'-	AACCACCGCTTGTCTGAAGAAC	-3'	5'-AACCACCGCTTGTCTGAAGAAC-3'
USF1-R	5'-	ACTGAGCTCGAAGCAGCAGATT	-3'	5'-ACTGAGCTCGAAGCAGCAGATT-3'
CA14-F	5'-	GACCCAGGCTGTCATTCCA	-3'	5'-GACCCAGGCTGTCATTCCA-3'
CA14-R	5'-	CCCAAACTTCCCCTGCAAC	-3'	5'-CCCAAACTTCCCCTGCAAC-3'
CRA-F	5'-	TTCAGGAGTTATTACGGAAAGGACA	-3'	5'-TTCAGGAGTTATTACGGAAAGGACA-3'
CRA-R	5'-	GAATGCCAGCAATTTCAGTGG	-3'	5'-GAATGCCAGCAATTTCAGTGG-3'
CROC4-580F	5'-	TCCCTCTGATAAGCCTTCCCA	-3'	5'-TCCCTCTGATAAGCCTTCCCA-3'
CROC4-685R	5'-	CTCCCCACTTCATTCTGCTCA	-3'	5'-CTCCCCACTTCATTCTGCTCA-3'
H2BFQ-F	5'-	ATCTTCCTTCTAGCAGCTGTCTGAA	-3'	5'-ATCTTCCTTCTAGCAGCTGTCTGAA-3'
H2BFQ-R	5'-	AAAACCACACTAGCCGGTCTGT	-3'	5'-AAAACCACACTAGCCGGTCTGT-3'
CHS1-F	5'-	GGTACAGAGAGCGACAGACCAGA	-3'	5'-GGTACAGAGAGCGACAGACCAGA-3'
CHS1-R	5'-	ATCAACGCTTTGGATCCCAGT	-3'	5'-ATCAACGCTTTGGATCCCAGT-3'
PDZK1-F	5'-	ATCCAGAGCAGTGGGAAGAATG	-3'	5'-ATCCAGAGCAGTGGGAAGAATG-3'
PDZK1-R	5'-	CCAGGGAGGAAACAATAGGGA	-3'	5'-CCAGGGAGGAAACAATAGGGA-3'
TBX19-F	5'-	AAGAAAGGAATCCTACTACGAGCG	-3'	5'-AAGAAAGGAATCCTACTACGAGCG-3'
TBX19-R	5'-	TTGACCAATACATAGGAGGCCA	-3'	5'-TTGACCAATACATAGGAGGCCA-3'
TDRKH-F	5'-	TCAGCACGTTGCTCACTGAGA	-3'	5'-TCAGCACGTTGCTCACTGAGA-3'
TDRKH-R	5'-	CACCAGACATGGAAGCAGCTT	-3'	5'-CACCAGACATGGAAGCAGCTT-3'
ANXA9-F	5'-	AACAAGATGTCCAGGCACTGC	-3'	5'-AACAAGATGTCCAGGCACTGC-3'
ANXA9-R	5'-	AAACACTCGGATGAGGTGTTCAG	-3'	5'-AAACACTCGGATGAGGTGTTCAG-3'
THHL1-F	5'-	GAACAGCAAAAACGCACCTG	-3'	5'-GAACAGCAAAAACGCACCTG-3'
THHL1-R	5'-	TGGTAACCATCCTCCTCCTCAA	-3'	5'-TGGTAACCATCCTCCTCCTCAA-3'
ESRRG-F	5'-	GGCCATCAGAACGGACTTG	-3'	5'-GGCCATCAGAACGGACTTG-3'
ESRRG-R	5'-	GCCCACTACCTCCCAGGATA	-3'	5'-GCCCACTACCTCCCAGGATA-3'
28S-F	5'-	CGATCCATCATCCGCAATG	-3'	5'-CGATCCATCATCCGCAATG-3'
28S-R	5'-	AGCCAAGCTCAGCGCAAC	-3'	5'-AGCCAAGCTCAGCGCAAC-3'
GAPDH-81F		GAAGGTGAAGGTCGGAGTC
GAPDH-287R		GAAGATGGTGATGGGATTTC

## Sheet: tblo à importer dans papier
Orsetti et al. Table S2: primers used in the quantitative RT-PCR experiments
Genes	primer sequences
28S-F	5'-CGATCCATCATCCGCAATG-3'
28S-R	5'-AGCCAAGCTCAGCGCAAC-3'
ANXA9-F	5'-AACAAGATGTCCAGGCACTGC-3'
ANXA9-R	5'-AAACACTCGGATGAGGTGTTCAG-3'
ARF1-F	5'-GACCAGTTCTGAGGTTTCCCC-3'
ARF1-R	5'-CCGATTTGCCATCGAAAAAG-3'
CA14-F	5'-GACCCAGGCTGTCATTCCA-3'
CA14-R	5'-CCCAAACTTCCCCTGCAAC-3'
CCT3-F	5'-GCAAGTGTGTCGCAATGTTCTC-3'
CCT3-R	5'-CCAGTCATGGCCTTGGATTT-3'
CHS1-F	5'-GGTACAGAGAGCGACAGACCAGA-3'
CHS1-R	5'-ATCAACGCTTTGGATCCCAGT-3'
CRA-F	5'-TTCAGGAGTTATTACGGAAAGGACA-3'
CRA-R	5'-GAATGCCAGCAATTTCAGTGG-3'
CROC4-F	5'-TCCCTCTGATAAGCCTTCCCA-3'
CROC4-R	5'-CTCCCCACTTCATTCTGCTCA-3'
DISC1-F	5'-GGCTCCACTCCGAGGATAAAA-3'
DISC1-R	5'-CCTCCAGCACAGTGCAGAGA-3'
ESRRG-F	5'-GGCCATCAGAACGGACTTG-3'
ESRRG-R	5'-GCCCACTACCTCCCAGGATA-3'
H2BFQ-F	5'-ATCTTCCTTCTAGCAGCTGTCTGAA-3'
H2BFQ-R	5'-AAAACCACACTAGCCGGTCTGT-3'
PDZK1-F	5'-ATCCAGAGCAGTGGGAAGAATG-3'
PDZK1-R	5'-CCAGGGAGGAAACAATAGGGA-3'
TARBP1-F	5'-GCCTGGTGTACTCCCAGATCA-3'
TARBP1-R	5'-TGGAAATTCCTCAACAGGGC-3'
TBCE-F	5'-CATTTATTTCCGGTGAACCCC-3'
TBCE-R	5'-TCTATTAGTGCGATGGTGACAACC-3'
TBX19-F	5'-AAGAAAGGAATCCTACTACGAGCG-3'
TBX19-R	5'-TTGACCAATACATAGGAGGCCA-3'
TDRKH-F	5'-TCAGCACGTTGCTCACTGAGA-3'
TDRKH-R	5'-CACCAGACATGGAAGCAGCTT-3'
THHL1-F	5'-GAACAGCAAAAACGCACCTG-3'
THHL1-R	5'-TGGTAACCATCCTCCTCCTCAA-3'
USF1-F	5'-AACCACCGCTTGTCTGAAGAAC-3'
USF1-R	5'-ACTGAGCTCGAAGCAGCAGATT-3'
