# Supplementary material for: Genetic profiling of chromosome 1 in breast cancer: mapping of regions of gains and losses and identification of candidate genes on 1q
Source: Br J Cancer. 2006 Oct 24;95(10):1439–47. doi: 10.1038/sj.bjc.6603433 (PMC2360604; doi:10.1038/sj.bjc.6603433)
Supplement: Supplementary Table S4 [file 95-6603433x4.xls]

## Sheet: table 1 V3
Orsetti et al. TABLE S1: Shortest regions of overlap of either loss or gain on chromosome 1
			LOSS								GAIN
			SROs	Genomic Positions	Size (bp)	Cytoband	BACs included				SROs	Genomic Positions	Size (bp)	Cytoband	BACs included
			1								1
			start	3158645	940575	1p36.32	RP11-62m23				start	105866438	392372	p21.1	RP11-162h15
			end	4099220			RP11-111o5				end	106258810			RP11-89f10
			2								2
			start	10183479	1758494	1p36.22	RP11-199o1				start	143154718	171591	1q21.1	CTD-2122l24
			end	11941973			RP11-188f7				end	143326309			RP11-105e14
			3												RP11-30i17
			start	15026022	2078959	1p36.21	RP11-265f14				3
			end	17104981		1p36.13	RP11-79d15				start	148010616	189811	1q21.3	RP11-126K1
			4								end	148200427			RP11-71l20
			start	18974096	406925	1p36.13	RP11-251k5				4
			end	19381021		1p36.12	RP11-91k11				start	152405491	1003932	1q22	RP11-243J18
			5								end	153409423		1q23.1	RP11-54H19
			start	19782287	2028570	1p36.12	RP11-155l18								RP11-214h6
			end	21810857			RP11-139h5				5
			6								start	157605846	1121889	1q23.3	RP11-36L14
			start	26528772	803600	1p36.11	RP11-285h13				end	158727735			RP11-80f2
			end	27332372		1p35.3	RP11-4o6				6
			7								start	161933135	379576	1q23.3	RP11-80d6
			start	30302222	456407	1p35.2	RP11-62b23				end	162312711		1q24.1	RP11-80l8
			end	30758629			RP11-89p8								RP11-80b20
							RP11-104j13				7
			8								start	163912117	749495	1p24.2	RP11-234m3
			start	33548327	557322	1p35.1	RP11-51a20				end	164661612			RP11-28d10
			end	34105649			RP11-161a11								RP11-167m6
			9								8
			start	36497515	436820	1p35.1	RP11-219o7				start	164950448	2070020	1p24.2	RP11-171h24
			end	36934335		1p34.3	RP11-88j24				end	167020468			RP11-184n12
							RP11-207p5				9
			10								start	171702612	2166738	1q25.1	RP11-137n24
			start	41976271	3211127	1p34.2	RP11-88o2				end	173869350		1q25.2	RP11-91k17
			end	45187398		1p34.1	RP11-253m24								RP11-4j2
			11								10
			start	55960831	1005232	1p32.2	RP11-210e5				start	178818764	575337	1q25.3	RP11-89j22
			end	56966063			RP11-149k24				end	179394101			RP11-212k9
			12								11
			start	60367618	534838	1p32.1	RP11-79a13				start	196112276	1547124	1q32.1	RP11-2L13
			end	60902456		1p31.3	RP11-8f24				end	197659400			RP5-894H24
							RP11-110a23								RP11-249c10
							RP11-89o16								RP11-465N4
			13												RP11-76A12
			start	63695681	684040	1p31.3	RP11-265c4				12
			end	64379721			RP11-91b5				start	198547517	1408711	1q32.1	RP11-246j15
							RP11-79b11				end	199956228			RP11-572A16
			14												RP11-65i22
			start	71738280	2465040	1p31.1	RP11-89d5								RP11-63C15
			end	74203320			RP11-88b10								RP11-450D21
			15												RP11-307B16
			start	79360572	266276	1p31.1	RP11-267m21								RP11-435P24
			end	79626848			RP11-88f22								RP11-70g20
			16								13
			start	86249675	1569486	1p22.3	RP11-91k5				start	201072492	351039	1q32.1	RP11-148k15
			end	87819161			RP11-125p20				end	201423531			RP11-155f3
			17												RP11-243m13
			start	98173551	481452	1p21.3	RP11-88n24				14
			end	98655003			RP11-79c3				start	208699401	965209	1q32.3	RP11-216f1
							RP11-90n15				end	209664610			RP11-90f23
			18												RP11-90a5
			start	105457903	548032	1p21.3	RP11-90h3								RP11-91g6
			end	106005935			RP11-162h15								RP11-193p21
			19								15
			start	109363147	1232567	1p13.3	RP11-96f24				start	211154098	2756695	1q41	RP11-74e6
			end	110595714			RP11-260a24				end	213910793			RP11-124a11
							RP11-284n8								RP11-131m16
							RP11-150k20								RP11-79h5
			20												RP11-66m7
			start	116551866	515162	1p13.1	RP11-90j3								RP11-260a10
			end	117067028		1p12	RP11-88d6				16
											start	223358648	313445	1q42.12	CTD-2148o23
											end	223672093		1q42.13	RP11-79o22
											17
											start	228201161	621603	1q42.2	RP11-88n18
											end	228822764			RP11-210e16
											18
											start	235845765	956405	1q43	RP11-130i13
											end	236802170			RP11-91m14
											19
											start	242170962	268365	1q44	RP11-88h4
											end	242439327			RP11-91c5
